# Supplementary material for: Low-kilovolt x-ray intraoperative radiotherapy for pT3 locally advanced colon cancer: a single-institution retrospective analysis
Source: World J Surg Oncol. 2020 Jun 17;18:132. doi: 10.1186/s12957-020-01903-x (PMC7301558; doi:10.1186/s12957-020-01903-x)
Supplement: Supplementary file 2 — Additional file 2. Data collection. [file 12957_2020_1903_MOESM2_ESM.xlsx]

## Sheet: 统计表终结
Patient ID	Gender	Differentiation	Histology	Depth of penetration(T)	Number positive(N)	Number of lymph nodes	LN	Distant Metastasis	TNM	Stage	Perineural Invasion	Margin	Lymphovascular	dMMR	MSI	Tumor size(cm)	PFS（months）	OS（months）	Neoadjuvant chemotherapy	Date of surgery	Tumer site	Operation	Adjuvant chemotherapy	Applicators	Applicators size (cm)	Does (Gy)	Time of IORT (min)	Early complications	Mortality	Anastomotic leak/abscess/fistula	Small bowel obstruction	Wound infection or breakdown	Dehiscence	Ureteral injury	Others	Late complications	Peripheral neuropathy	Small bowel obstruction	Ureteral obstruction	Wound infection/breakdown	Fistula with abscess	Bladder dysfunction	Sexual dysfunction	Enteritis/proctitis	Pelvic or abdominal abscess	Time of recurrence or metastasis	Treatment of recurrence or metastasis	Time of death	Reason of death
1012480	F	Low to medium differentiation	Adenocarcinoma	Invade through intestinal wall to extra-intestinal adipose tissue	15	25	N0	M0	T3N2bM0	IIIC	(-)	(-)	(+)	(-)	(-)	6	6.06667	6.06667	NO	2016-09-30	ascending colon ileocecall junction	Colectomy with en bloc removal of regional lymph nodes	NO	Spherical Applicators	4.5	13	23.1		×	×	×	×	×	×	×		×	×	×	×	×	×	×	×	×	×	×	2017.3.31	Multiple organ failure
1226478	M	medium	Adenocarcinoma	Invade the intestinal wall	0	26	N0	M0	T3NOMO	IIA	(-)	(-)	(-)	(-)	(+)	7	7.7	7.7	NO	2019-02-26	Junction of rectum and sigmoid	Colectomy with en bloc removal of regional lymph nodes	NO	Spherical Applicators	3.5	10	9.3		×	×	×	×	×	×	×		×	×	×	×	×	×	×	×	×	×	×	×	×
1223316	M	Low to medium differentiation	Adenocarcinoma	Invade the intestinal wall	0	13	N0	M0	T3N0M0	IIA	(-)	(-)	(+)	(-)	(+)	5	8.06667	8.06667	NO	2019-02-15	Transverse colonic hepatic flexure	Colectomy with en bloc removal of regional lymph nodes	CAPEOX*6	Spherical Applicators	3	12	14.4		×	×	×	×	×	×	×		×	×	×	×	×	×	×	×	×	×	×	×	×
1219716	M	medium	Adenocarcinoma	Invade the intestinal wall to extra-intestinal adipose tissue	0	9	N0	M0	T3N0M0	IIA	(-)	(-)	(-)	(-)	(+)	2	8.76667	8.76667	NO	2019-01-25	Ascending colon near hepatic flexure	Colectomy with en bloc removal of regional lymph nodes	NO	Spherical Applicators	3.5	13	12		×	×	×	×	×	×	Incisional hernia		×	×	×	×	×	×	×	×	×	×	×	×	×
1219978	M	medium	Adenocarcinoma	Invade the subserosal adipose tissue	0	22	N0	M0	T3NOMO	IIA	(-)	(-)	(-)	(-)	(-)	3	8.83333	8.83333	NO	2019-01-23	Ascending colon	Colectomy with en bloc removal of regional lymph nodes	N0	Spherical Applicators	3.5	15	14		×	×	×	×	×	×	×		×	×	×	×	×	×	×	×	×	×	×	×	×
1217671	F	medium	Adenocarcinoma	Invade through intestinal wall to extra-intestinal adipose tissue	0	28	N0	M0	T3N0M0	IIA	(+)	(-)	(-)	(-)	(+)	7	9.1	9.1	NO	2019-01-15	Ascending colon near hepatic flexure	Colectomy with en bloc removal of regional lymph nodes	CAPEOX*6	Spherical Applicators	3.5	13	11		×	×	×	×	×	×	×		×	×	×	×	×	×	×	×	×	×	×	×	×
1159245	M	NA	Adenocarcinoma	Invade the intestinal wall to extra-intestinal adipose tissue	9	20	N2	M0	T3N2bM0	IIIC	(-)	(-)	(-)	(-)	(+)	4	7.9	9.4	NO	2018-05-08	Junction of rectum and sigmoid	Colectomy with en bloc removal of regional lymph nodes	NO	Spherical Applicators	3.5	18	16.7		×	×	×	×	×	×	×		×	√	×	×	×	×	×	×	×	2018.12.31 regionsl lymph node metastasis	without any treatment	2019.2.14	Stroke
1124530	F	medium	Adenocarcinoma	Invade the intestinal wall	0	11	N0	M0	T3N0M0	IIA	(-)	(-)	(-)	(-)	(+)	6	9.73333	9.73333	NO	2017-12-12	Transverse colonic hepatic flexure	Colectomy with en bloc removal of regional lymph nodes	NO	Spherical Applicators	3	15	17.9		×	√	×	×	×	×	×		×	×	×	×	×	×	×	×	×	2018.9.31 regionsl lymph node metastasis	without any treatment	2018.9.31	Multiple organ failure
1212370	M	medium	Adenocarcinoma	Invade the intestinal wall to extra-intestinal adipose tissue	1	20	N1	M0	T3N1aM0	IIIB	(-)	(-)	(-)	(-)	(-)	6	9.8	9.8	NO	2018-12-25	Ascending colon near hepatic flexure	Colectomy with en bloc removal of regional lymph nodes	NO	Spherical Applicators	3.5	10	9.3		×	×	×	×	×	×	×		×	×	×	×	×	×	×	×	×	×	×	×	×
1203642	M	medium	Adenocarcinoma	Invade the subserosal adipose tissue	2	19	N1	M0	T3N1bM0	IIIB	(-)	(-)	(-)	(-)	(+)	5	11.1667	11.1667	NO	2018-11-16	ascending colon ileocecall junction	Colectomy with en bloc removal of regional lymph nodes	CAPEOX*3	Spherical Applicators	3.5	15	13.8		×	×	×	×	×	×	×		×	×	×	×	×	×	×	×	×	×	×	×	×
1105599	F	medium	Adenocarcinoma	Invade the intestinal wall	2	19	N1	M0	T3N1bM0	IIIB	(-)	(-)	(-)	(-)	(+)	10	11.9	11.9	NO	2017-09-22	Transverse colonic hepatic flexure	Colectomy with en bloc removal of regional lymph nodes	NO	Spherical Applicators	4	18	23		×	×	×	×	×	×	×		×	×	×	×	×	×	×	×	×	2017.12.10 liver metastasis	without any treatment	2017.12.10	Multiple organ failure
1106314	F	NA	Mucinous adenocarcinoma	Invade the subserosal tissue	2	21	N1	M0	T3N1bM0	IIIB	(-)	(-)	(-)	(-)	(+)	9	12.0333	12.0333	NO	2018-10-19	ascending colon ileocecall junction	Colectomy with en bloc removal of regional lymph nodes	CAPEOX*3	Spherical Applicators	4	15	19.2		×	×	×	×	×	×	×		×	×	×	×	×	×	×	×	×	×	×	×	×
1193198	F	medium	Adenocarcinoma	Invade the subserosal tissue	0	33	N0	M0	T3N0M0	IIA	(-)	(-)	(-)	(-)	(-)	5	12.7333	12.7333	NO	2018-09-28	Junction of descending colon and sigmoid colon	Colectomy with en bloc removal of regional lymph nodes	NO	Spherical Applicators	3.5	15	13.7		×	×	×	×	×	×	×		×	×	×	×	×	×	×	×	×	×	×	×	×
1174401	M	medium	Adenocarcinoma	Invade through intestinal wall to extra-intestinal adipose tissue	0	28	N0	M0	T3N0M0	IIA	(-)	(-)	(-)	(+)	(+)	13	15.4333	15.4333	NO	2018-07-09	Transverse colonic hepatic flexure	Colectomy with en bloc removal of regional lymph nodes	NO	Spherical Applicators	3	10	11.8		×	×	×	×	×	×	×		×	×	×	×	×	×	×	×	×	×	×	×	×
1166733	M	medium	Adenocarcinoma	Invade through intestinal wall to extra-intestinal adipose tissue	2	10	N1	M0	T3N1bM0	IIIB	(-)	(-)	(-)	(-)	(-)	4	16.5333	16.5333	NO	2018-06-06	Upper sigmoid colon	Colectomy with en bloc removal of regional lymph nodes	CAPEOX*3	Spherical Applicators	3	15	17.8		×	×	×	×	×	×	×		×	×	×	×	×	×	×	×	×	2019.10.15 Cholangiocarcinoma with icterus	palliative treatment	2019.10.15	Cholangiocarcinoma
1164214	M	medium	Adenocarcinoma	Invade the subserosal adipose tissue	14	19	N2	M0	T3N2bM0	IIIC	(+)	(-)	(+)	(-)	(+)	5	16.8	16.8	NO	2018-05-29	Upper sigmoid colon	Colectomy with en bloc removal of regional lymph nodes	Capecitabine*8	Spherical Applicators	3.5	17	15.6		×	×	×	√	×	×	×		√	×	×	×	×	×	×	×	×	×	×	×	×
1163500	F	medium	Adenocarcinoma	Invade the subserosal adipose tissue	0	12	N0	M0	T3N0M0	IIA	(-)	(-)	(-)	(-)	(-)	3	16.9333	16.9333	NO	2018-05-23	Junction of descending colon and sigmoid colon	Colectomy with en bloc removal of regional lymph nodes	NO	Spherical Applicators	3.5	18	16.6		×	×	×	×	×	×	×		×	×	×	×	×	×	×	×	×	×	×	×	×
1156708	M	medium	Adenocarcinoma	Invade the subserosal adipose tissue	0	23	N0	M0	T3N0M0	IIA	(-)	(-)	(-)	(-)	(-)	5	17.9	17.9	NO	2018-04-24	30.0cm sigmoid colon from the anal margin	Colectomy with en bloc removal of regional lymph nodes	CAPEOX*5	Spherical Applicators	3.5	15	13.8		×	×	×	×	×	×	×		×	×	×	×	×	×	×	×	×	×	×	×	×
1148093	M	medium	Adenocarcinoma	Invade through intestinal wall to extra-intestinal adipose tissue	11	13	N2	M0	T3N2bM0	IIIC	(-)	(-)	(+)	(-)	(-)	5	13.0667	18.8667	NO	2018-03-23	splenic flexure of colon	Colectomy with en bloc removal of regional lymph nodes	CAPEOX*3	Spherical Applicators	3	18	21.7		×	×	×	×	×	×	×		×	×	×	×	×	×	×	×	×	2019.04 lung metastasis	palliative treatment	2019.05	Respiratory failure
1144144	M	medium	Adenocarcinoma	Invade the intestinal wall	0	13	N0	M0	T3N0M0	IIA	(-)	(-)	(-)	(-)	(-)	3	19.3667	19.3667	NO	2018-03-13	colonic hepatic flexure	Colectomy with en bloc removal of regional lymph nodes	NO	Spherical Applicators	3.5	15	13.8		×	×	×	×	×	×	×		×	×	×	×	×	×	×	×	×	×	×	×	×
1144443	F	medium	Adenocarcinoma	Invade the intestinal wall	1	23	N1	M0	T3N1aM0	IIIB	(-)	(-)	(-)	(-)	(-)	3	19.5333	19.5333	NO	2018-03-08	colonic hepatic flexure	Colectomy with en bloc removal of regional lymph nodes	NO	Spherical Applicators	3.5	17	15.8		×	×	×	×	×	×	×		×	×	×	×	×	×	×	×	×	×	×	×	×
1141041	M	medium	Adenocarcinoma	Invade through intestinal wall to extra-intestinal adipose tissue	1	23	N1	M0	T3N1aM0	IIIB	(-)	(-)	(-)	(-)	(+)	5	19.8333	19.8333	NO	2018-02-27	colonic hepatic flexure	Colectomy with en bloc removal of regional lymph nodes	CAPEOX*6	Spherical Applicators	3.5	18	16.6		×	×	×	×	×	×	×		×	×	×	×	×	×	×	×	×	×	×	×	×
1133319	M	medium	Adenocarcinoma	Invade the intestinal wall	6	17	N2	M0	T3N2bM0	IIIC	(-)	(-)	(+)	(-)	(-)	4.5	21.2	21.2	NO	2018-01-19	Transverse colonic hepatic flexure	Colectomy with en bloc removal of regional lymph nodes	CAPEOX*6	Spherical Applicators	3.5	18	16.6		×	×	×	×	×	×	×		×	×	×	×	×	×	×	×	×	×	×	×	×
1126723	M	NA	Mucinous adenocarcinoma	Invade through intestinal wall to extra-intestinal adipose tissue	1	8	N1	M0	T3N1aM0	IIIB	(-)	(-)	(-)	（-）	(-)	6	22.0667	22.0667	NO	2017-12-22	Sigmoid colon	Colectomy with en bloc removal of regional lymph nodes	CAPEOX*3	Spherical Applicators	3.5	18	16.6		×	×	×	×	×	×	×		×	×	×	×	×	×	×	×	×	×	×	×	×
1109332	F	medium	Adenocarcinoma	Invade the intestinal wall	0	15	N0	M0	T3N0M0	IIA	(-)	(-)	(-)	（-）	(+)	5.5	23.6667	23.6667	NO	2017-10-13	Ascending colon near hepatic flexure	Colectomy with en bloc removal of regional lymph nodes	CAPEOX*6	Spherical Applicators	4	15	19.3		×	×	×	×	×	×	×		×	×	×	×	×	×	×	×	×	×	×	×	×
1105481	F	medium	Adenocarcinoma	Invade the intestinal wall	1	20	N1	M0	T3N1aM0	IIIB	(-)	(-)	(-)	（+）	(+)	9	24.4	24.4	NO	2017-09-25	Ascending colon near hepatic flexure	Colectomy with en bloc removal of regional lymph nodes	NO	Spherical Applicators	2.5	13	10.5		×	×	×	×	×	×	×		×	×	×	×	×	×	×	×	×	×	×	×	×
1106240	F	medium	Adenocarcinoma	Invade through intestinal wall to extra-intestinal adipose tissue	0	24	N0	M0	T3N0M0	IIA	(-)	(-)	(-)	（-）	(+)	8	25	25	NO	2017-09-26	Ascending colon near hepatic flexure	Colectomy with en bloc removal of regional lymph nodes	CAPEOX*6	Spherical Applicators	3.5	15	13.9		×	×	×	×	×	×	×		×	×	×	×	×	×	×	×	×	×	×	×	×
1097101	M	medium	Adenocarcinoma	Invade the intestinal wall	0	16	N0	M0	T3N0M0	IIA	(-)	(-)	(-)	(-)	(-)	5	25.0333	25.0333	NO	2017-08-30	Transverse colonic hepatic flexure	Colectomy with en bloc removal of regional lymph nodes	NO	Spherical Applicators	4	18	22.8		×	×	×	×	×	×	×		×	×	×	×	×	×	×	×	×	×	×	×	×
1097485	M	medium	Adenocarcinoma	Invade the intestinal wall	0	9	N0	M0	T3N0M0	IIA	(-)	(-)	(-)	(-)	(+)	7	25.8667	25.8667	NO	2017-08-22	Sigmoid colon	Colectomy with en bloc removal of regional lymph nodes	NO	Spherical Applicators	3	12	14.3		×	×	×	×	×	×	×		×	×	×	×	×	×	×	×	×	×	×	×	×
1092107	F	medium	Adenocarcinoma	Invade the intestinal wall	0	21	N0	M0	T3N0M0	IIA	(-)	(-)	(-)	(-)	(+)	10	26.1333	26.1333	NO	2017-08-16	Transverse colonic hepatic flexure	Colectomy with en bloc removal of regional lymph nodes	NO	Spherical Applicators	4	18	22.8		×	×	×	×	×	×	×		×	×	×	×	×	×	×	×	×	×	×	×	×
1094308	F	medium	Adenocarcinoma	Invade through intestinal wall to extra-intestinal adipose tissue	4	7	N2	M0	T3N2aM0	IIIC	(-)	(-)	(-)	(-)	(+)	4	26.4	26.4	NO	2017-08-10	Sigmoid colon	Colectomy with en bloc removal of regional lymph nodes	NO	Spherical Applicators	3.5	17	15.6		×	×	×	×	×	×	×		×	×	×	×	×	×	×	×	×	×	×	×	×
1083760	M	NA	Small intestinal neuroendocrine carcinoma	Invade through intestinal wall to extra-intestinal adipose tissue	4	7	N2	M0	T3N2aM0	IIIC	(-)	(-)	(-)	(-)	(+)	4	26.5333	26.5333	NO	2017-07-18	Ascending colon	Colectomy with en bloc removal of regional lymph nodes	NO	Spherical Applicators	3.5	18	16.5		×	×	×	×	×	×	×		×	×	×	×	×	×	×	×	×	×	×	×	×
1087949	M	medium	Adenocarcinoma	Invade the intestinal wall	0	17	N0	M0	T3N0M0	IIA	(-)	(-)	(-)	(+)	(+)	4	27.3	27.3	NO	2017-07-15	Ascending colon	Colectomy with en bloc removal of regional lymph nodes	CAPEOX*6	Spherical Applicators	3.5	18	16.5		×	×	×	×	×	×	×		×	×	×	×	×	×	×	×	×	×	×	×	×
1082322	M	medium	Adenocarcinoma	Invade through intestinal wall to intestinal membrane	0	14	N0	M0	T3N0M0	IIA	(-)	(-)	(+)	(-)	(-)	5	27.4	27.4	NO	2017-06-29	Ascending colon near hepatic flexure	Colectomy with en bloc removal of regional lymph nodes	CAPEOX*6	Spherical Applicators	3.5	18	16.5		×	×	×	×	×	×	×		×	×	×	×	×	×	×	×	×	×	×	×	×
1080050	M	medium	Adenocarcinoma	Invade the intestinal wall	0	24	N0	M0	T3N0M0	IIA	(-)	(-)	(-)	(-)	(+)	5	27.9333	27.9333	NO	2017-06-16	Ascending colon near hepatic flexure	Colectomy with en bloc removal of regional lymph nodes	NO	Spherical Applicators	3.5	15	13.8		×	×	×	√	×	×	×		×	√	×	×	×	×	×	×	×	×	×	×	×
1078026	M	medium	Adenocarcinoma	Invade through intestinal wall to extra-intestinal adipose tissue	0	19	N0	M0	T3N0M0	IIA	(-)	(-)	(-)	(-)	(+)	5	28.3667	28.3667	NO	2017-06-08	ascending colon ileocecall junction	Colectomy with en bloc removal of regional lymph nodes	NO	Spherical Applicators	4	15	19.2		×	×	×	×	×	×	×		×	×	×	×	×	×	×	×	×	×	×	×	×
1067437	M	medium	Adenocarcinoma	Invade through the muscularis propia into intestinal membrane	1	13	N1	M0	T3N1aM0	IIIB	(-)	(-)	(-)	(-)	(+)	4	28.6333	28.6333	NO	2017-04-28	splenic flexure of descending colon	Colectomy with en bloc removal of regional lymph nodes	Capecitabine*3	Spherical Applicators	3.5	15	13.9		×	×	×	×	×	×	×		×	×	×	×	×	×	×	×	×	×	×	×	×
1065919	F	medium	Adenocarcinoma	Invade the intestinal wall	0	14	N0	M0	T3N0M0	IIA	(-)	(-)	(-)	(-)	(+)	6	30	30	NO	2017-04-26	Sigmoid colon	Colectomy with en bloc removal of regional lymph nodes	NO	Spherical Applicators	3.5	10	9.3		×	×	×	×	×	×	×		×	×	×	×	×	×	×	×	×	×	×	×	×
1062434	M	medium	Adenocarcinoma	Invade the intestinal wall	0	27	N0	M0	T3N0M0	IIA	(-)	(-)	(-)	(-)	(-)	3	30.0667	30.0667	NO	2017-04-13	Sigmoid colon	Colectomy with en bloc removal of regional lymph nodes	CAPEOX*6	Spherical Applicators	4	15	19.3		×	×	×	×	×	×	×		×	×	×	×	×	×	×	×	×	×	×	×	×
1054648	M	medium	Adenocarcinoma	Invade through intestinal wall to extra-intestinal adipose tissue	0	11	N0	M0	T3N0M0	IIA	(-)	(-)	(-)	(-)	(-)	4	30.5	30.5	NO	2017-03-15	Sigmoid colon	Colectomy with en bloc removal of regional lymph nodes	NO	Spherical Applicators	3.5	13	11.9		×	×	×	×	×	×	×		×	×	×	×	×	×	×	×	×	×	×	×	×
1028214	M	medium	Adenocarcinoma	Invade the intestinal wall	0	14	N0	M0	T3N0M0	IIA	(-)	(-)	(-)	(-)	(+)	7	31.4667	31.4667	NO	2016-12-09	colon ileocecall junction	Colectomy with en bloc removal of regional lymph nodes	NO	Spherical Applicators	4.5	15	26.6		×	×	×	×	×	×	×		×	×	×	×	×	×	×	×	×	×	×	×	×
1018668	M	medium	Mucinous adenocarcinoma	Invade the intestinal wall	0	18	N0	M0	T3N0M0	IIA	(-)	(-)	(-)	(+)	(+)	4	34.6667	34.6667	NO	2016-10-28	splenic flexure of descending colon	Colectomy with en bloc removal of regional lymph nodes	CAPEOX*3	Spherical Applicators	3.5	10	9.2		×	×	×	×	×	×	×		×	×	×	×	×	×	×	×	×	×	×	×	×
1019505	F	medium	Adenocarcinoma	Invade through intestinal wall to extra-intestinal adipose tissue	1	19	N1	M0	T3N1aM0	IIIB	(-)	(-)	(-)	(-)	(+)	7.5	36.0667	36.0667	NO	2016-10-13	Ascending colon	Colectomy with en bloc removal of regional lymph nodes	NO	Spherical Applicators	3.5	10	9.2		×	×	×	×	×	×	×		×	×	×	×	×	×	×	×	×	×	×	×	×
998671	F	medium	Adenocarcinoma	Invade through intestinal wall to extra-intestinal adipose tissue	0	9	N0	M0	T3N0M0	IIA	(-)	(-)	(-)	(-)	(-)	4	38.7667	38.7667	NO	2016-08-08	Sigmoid colon	Colectomy with en bloc removal of regional lymph nodes	CAPEOX*5	Spherical Applicators	4	13	16.6		×	×	×	×	×	×	×		×	×	×	×	×	×	×	×	×	×	×	×	×
																	-0.0709128	-0.0781282
[truncated: 1 more columns]
